# Supplementary material for: Enhanced CAR-T activity against established tumors by polarizing human T cells to secrete interleukin-9
Source: Nat Commun. 2020 Nov 19;11:5902. doi: 10.1038/s41467-020-19672-2 (PMC7677397; doi:10.1038/s41467-020-19672-2)
Supplement: Supplementary file 4 — Source Data [file 41467_2020_19672_MOESM4_ESM.zip]

Archive with 2 entries (2 files):
- Source Data.xlsx
- __MACOSX/._Source Data.xlsx
