# Supplementary material for: Enhanced CAR-T activity against established tumors by polarizing human T cells to secrete interleukin-9
Source: Nat Commun. 2020 Nov 19;11:5902. doi: 10.1038/s41467-020-19672-2 (PMC7677397; doi:10.1038/s41467-020-19672-2)
Supplement: Supplementary file 4 — Source Data [file 41467_2020_19672_MOESM4_ESM.zip › Source Data.xlsx]

## Sheet: Figure 1
	Figure1a	Th1	1	1	1.34041
		Th9	15.4716	16.0976	12.3307
		Tc1	1	0.940459	1
		Tc9	12.1494	14.5048	14.3047
	Figure1b	Th1	1	0.993281	1
		Th9	0.0604284	0.111349	0.056735
		Tc1	1	1.13163	0.993297
		Tc9	0.0967101	0.0999363	0.0721827
	Figure1c	Th1	0.17	0	0.46	0.13
		Th9	30.8	18	23.9	26.8
		Tc1	0.11	0	0.02	0
		Tc9	35.4	23.7	26	26.8
	Figure1d	Th1	33	34.7	12.4	25.3
		Th9	5.7	3.78	0.57	2.83
		Tc1	71.7	79	44.7	52.8
		Tc9	7.39	5.91	6.15	6.49
	Figure 1e		K562						K562CD19
			Th1			Th9			Th1			Th9
		CD4_IL9	25.1544	29.4006	25.9238	27.7952	26.8833	27.5672	26.7028	27.0257	26.8073	45.3691	44.7991	44.4286
		CD4_IL10	20.5207	22.3438	18.8568	14.6234	13.718	15.3697	269.383	272.454	269.725	25.476	24.7296	26.1611
		CD4_IL4	551.162	555.811	559.504	-1.13182	-0.85285	-1.29123	1066.72	1001.5	1000.14	2.18925	1.12651	0.727978
		CD4_IL2	1.02745	1.02156	1.01727	0.64937	0.637982	0.635571	6.29607	6.41237	6.18702	5.34256	5.27839	5.27879
		CD4_TNFa	0.353087	0.351855	0.339842	0.321737	0.317561	0.294664	2.77307	2.79076	2.75003	2.29268	2.29511	2.34241
		CD4_IFNg	9.43763	9.41391	9.60891	0.09448	0.089637	0.188768	21.9216	21.8242	21.8611	7.82555	7.83395	7.82348
			Tc1			Tc9			Tc1			Tc9
		CD8_IL9	25.7243	25.4868	25.4298	25.1829	25.2874	24.8314	25.6483	25.4393	24.3944	69.032	68.4431	65.9067
		CD8_IL10	12.4823	13.8404	13.4611	11.6258	12.935	13.3999	56.0515	57.5319	54.6812	13.4733	12.4333	11.2098
		CD8_IL4	7.54281	6.44021	6.57306	-0.8927	2.06969	1.08665	218.63	212.346	215.003	2.61434	2.08297	0.356018
		CD8_IL2	0.161562	0.154997	0.159954	0.223191	0.215823	0.222388	1.04139	1.05746	1.04889	1.92375	1.89763	1.82475
		CD8_TNFa	0.097731	0.099408	0.095643	0.147837	0.145749	0.143114	0.887552	0.883514	0.890393	1.24808	1.27553	1.19113
		CD8_IFNg	0.14024	0.146664	0.236208	0.028953	0.030634	0.12838	9.2965	9.24599	9.29709	3.56651	3.66445	3.31953
	Figure 1g		K562						K562CD19						NALM6
			T1			T9			T1			T9			T1			T9
		10:1	15.2091	0.253485	9.97043	10.6337	15.6684	12.6302	83.4718	83.5548	80.3987	86.0016	71.7619	77.313	63.8074	61.5849	69.4805	67.5325	64.1234	65.9497
		5:1	9.67469	8.91424	7.30883	1.99653	6.2066	5.03472	62.5415	65.6977	67.2757	64.28	50.7643	58.9702	60.1813	60.2983	59.3625	60.8766	64.7727	61.5666
		2:1	5.02746	12.6743	8.11153	1.30208	14.3229	11.849	46.3455	32.392	38.4551	31.2148	36.7659	38.7772	57.3155	49.537	50.9991	43.9935	49.3506	46.4286
		1:1	16.3921	5.44994	3.50655	9.46181	8.46354	11.5885	31.1462	24.6678	35.4651	27.4336	26.8705	23.4916	16.6098	10.4104	15.3816	17.2078	17.8571	20.9821
		1;2	11.2801	8.99873	9.75919	-0.347222	9.02778	5.85938	-2.99003	11.1296	7.14286	12.9525	12.6307	8.52776	10.4104	6.95974	6.49186	-0.162338	8.27922	1.62338
		1:4	-5.87241	6.21039	1.09844	-11.3281	0.824653	-3.77604	2.74086	6.14618	3.07309	6.03379	4.66613	12.2285	0.701823	-4.67882	-1.46213	13.3117	9.09091	11.3231

## Sheet: Figure 2
	Figure 2a		Th1				Th9				Tc1				Tc9
		Day0	1	1	1	1	1	1	1	1	1	1	1	1	1	1	1	1
		Day4	2.63	1.27	1.75	1.05	2.465	1.89	1.7	1.1	2.48	2.26	1.7	1.1	2.585	2.13	1.34	1.05
		Day7	10.45	5.65	3.25	1.85	12.65	4.85	3.55	2.05	8.7	3.6	2.95	2.15	10.1	4.45	3.4	2.2
		Day10	24.85	14	10.7	6.05	28.4	15.5	12.9	10.7	18.75	10.5	9.65	7.1	27.15	19	11.35	8.05
		Day12	33.65	39.625	28.05	19.3	67.35	45.625	33.95	27.55	36.05	35.7	22.9	17.55	60.05	40.15	28.1	21.2
		Day14	75.3	81.35	60.95	35.45	142.25	95.1	92.1	68.1	59.95	46.55	48.7	48.85	99	110.7	78.15	57.55
		Day16	77.6	85.84	103.7	57.55	150.6	125.2	171.25	1044.8	78.45	89.7	68.05	81.15	138.3	101.6	129.8	107.05
		Day18	76.81	84.25	121.4	60.34	154.32	135.16	233.8	125.8	80.1	88.3	76.05	94.7	145.9	120.7	135.32	115.79
	Figure2c	Th1	17.2	23.1	20	22.1
		Th9	10.5	16.7	13.2	15.7
		Tc1	19.1	20.9	19.9	23.2
		Tc9	14.6	15.3	14.6	15.5
	Figure2i	Beads	Th1	7.12023	8.55474	9.48453
			Th9	60.7748	59.2809	46.2177
		NAML6	Th1	10.762	10.3276	9.81719
			Th9	126.344	82.0554	116.208
		Beads	Tc1	2.25504	2.35316	2.62882
			Tc9	44.1388	119.479	104.069
		NAML6	Tc1	10.3799	16.6871	13.4656
			Tc9	148.459	96.8052	219.36

## Sheet: Figure 3
	Figure3 d	CM		Day7			Day14
			Th1	63	52.5	62.7	8.91	15	23.1
			Th9	76.6	66	74.3	90.4	86.9	94.5
			Tc1	35	46.1	52.4	13.2	23.5	6.23
			Tc9	81.6	76.8	88.7	78.5	73.3	92.4
		EM		Day7			Day14
			Th1	36.8	47.5	37	90.9	84.9	76.4
			Th9	22.7	32.7	24.6	9.59	13	5.45
			Tc1	64.8	53.8	47.1	82.4	74.5	91.4
			Tc9	17.7	21.2	8.34	21.3	26.3	6.72
	Figure 3 f		Th1			Th9				Tc1			Tc9
		Pfr1	1	0.961057	0.750436	0.0602828	0.0425256	0.0506482	Pfr1	1	1.05188	1.0396	0.0797236	0.0585167	0.0484867
		Fas	1	0.842307	1	0.321629	0.329221	0.541087	Fas	1	1.12929	1	0.429763	0.340265	0.350928
		Fasl	1	0.938436	1	0.0464085	0.0418204	0.0884912	Fasl	1.05411	1	0.977463	0.0649336	0.0817925	0.0601151
		Gzma	1	0.797024	1	0.0235663	0.0812516	0.0134237	Gzma	1.12535	1	1.05202	0.076166	0.0773084	0.068985
		Gzmb	0.812686	1	1.03561	0.0495427	0.0511985	0.124241	Gzmb	1	0.885239	1	0.166017	0.204422	0.362756
		Gzmk	1	0.912935	1	0.392729	0.275688	0.187398	Gzmk	1.11377	1	1.0862	0.0382959	0.0620773	0.0570961
		Gzmm	1	0.713141	1	0.342645	0.251821	0.261165	Gzmm	1.05653	1	0.959595	0.521428	0.413535	0.197672
	Figure 3 h		Th1			Th9					Tc1			Tc9
		Eomes	1	1	0.932426	0.212553	0.335809	0.369612		Eomes	1	1.32749	1	0.654239	0.771567	0.46633
		IRF1	1	0.812658	1.11002	0.0801448	0.0831693	0.12565			0.995185	1	1.13961	0.141785	0.132836	0.254602
		IRF4	0.236869	0.190316	0.236869	1	0.920277	1.06788		IRF4	0.294943	0.337263	0.294943	1	1.17289	0.838315
		PU.1	0.72097	1	1.10212	0.0623688	0.0801658	0.0625939		PU.1	1	1.04767	1	0.188999	0.212546	0.128385
		T-bet	1	0.744512	1	0.0466061	0.0442187	0.0576227		T-bet	1	1.08838	1	0.102573	0.0912546	0.11387

## Sheet: Figure 4
	Figure 4c	Days	PBS					T1					T9
		0	378000	345000	365000	363000	354000	323000	321000	323000	306000	294000	368000	325000	348000	360000	302000
		7	10100000	7730000	13900000	11300000	15300000	361000	325000	348000	360000	302000	379000	334000	339000	453000	362000
		14	65700000		77000000	40200000	105000000	300000	295000	336000	257000	291000	495000	436000	406000	421000	430000
		21						956000	828000	7270000	1210000	1270000	366000	366000	289000	308000	320000
		28						1320000	1220000	1910000	1150000	1690000	637000	523000	360000	383000	393000
		35						4600000	14400000	11900000	12200000	14000000	434000	1990000	539000	1560000	611000
		42						33500000	137000000	67200000	72500000	38800000	476000	2100000	573000	1750000	805000
		49											477000	2550000	440000	1220000	654000
		56											1320000	2720000	1170000	2060000	1790000
		63											379000	6670000	1180000	9650000	1770000
	Figure 4d	PBS	12	14	15	15	15
		T1	41	43	43	45	46
		T9	65	68	72	72	76
	Figure 4f	Days	T1					T9
		4	37.2781	28.9853	20.9852	2.37232	0.931493	171.148	9.11166	126.588	168.234	13.7494
		8	124.702	152.267	101.638	404.443	282.784	2548.52	2141.94	2983.51	1984.39	4448.95
		12	27.6618	30.53	19.7292	97.2109	46.4148	367.395	677.626	819.148	489.915	735.436
		16	21.991	34.9241	18.0583	49.5833	56.6754	301.901	332.253	362.949	495.697	544.123
		20	15.927	32.6613	16.4025	37.4922	28.6943	511.452	186.944	178.05	327.38	381.476
		24	18.2596	17.1429	43.6208	46.9144	275.93	861.35	340.957	274.144	473.758	196.546
			Th1					Th9
		4	24.2308	20.6471	14.1683	1.18616	0.399211	85.9762	4.01985	66.2314	87.114	6.60509
		8	111.301	136.238	88.1753	242.583	166.186	1707.49	1092.61	1551.4	1275.01	2401.36
		12	26.2059	26.8501	18.0736	56.5466	29.574	293.672	489.905	552.89	390.69	519.74
		16	17.5113	28.5742	15.4369	25.2778	30.9778	259.955	254.118	262.558	420.882	388.578
		20	3.48876	29.123	14.5483	9.09326	7.9251	428.08	149.861	130.307	283.493	290.487
		24	14.2317	14.1014	33.5221	7.19631	175.752	705.782	263.575	209.137	334.985	144.899
			Tc1					Tc9
		4	10.9172	6.22059	5.88119	0.29654	0.532282	57.8092	2.94789	38.1899	55.5451	4.17873
		8	8.32288	9.47113	7.39726	117.603	85.411	470.69	651.067	856.126	386.107	1234.43
		12	0.926471	2.18072	0.551865	33.9554	13.2809	32.8707	116.753	162.166	44.55	133.553
		16	1.22172	2.11661	0.873786	15.8333	15.8409	12.2172	28.3613	33.5569	17.8328	65.4028
		20	0.303371	2.17742	0.713154	18.886	14.6204	32.383	13.75	16.1864	17.0437	33.7677
		24	2.14818	1.65899	4.06753	19.2363	27.5047	48.4509	12.0124	9.84173	57.0186	10.4729
	Figure 4g	Days	T1					T9
		4	35809.2	21301.7	22300.4	15840.4		67072.7	9784	81015.2	22868.2	40926.6
		8	80939	97596.6	199922	97764.6	187878	2924588	1076839	2073209	1961631	2009798
		12	37853.6	70153.5	13148	49039.8	37985	708145	620729	1151287	794645	724340
		16	14536.4	13706	9751.14	12635.2	12377.2	343320	261081	275128	279331	297082
			Th1					Th9
		4	12783.9	9436.66	9031.66	7159.86		47219.2	5410.56	51687.7	15550.4	26643.2
		8	50506	66268.1	128350	64915.7	120054	1982871	726866	1370391	1296638	1348574
		12	27443.9	50370.2	9690.08	34916.3	27349.2	584928	528861	881886	663529	596132
		16	11367.4	10279.5	6406.5	9286.89	8837.32	291822	225835	234409	246649	251926
			Tc1					Tc9
		4	21163.2	11034.3	11997.6	7999.4		17908.4	3355.91	25438.8	5922.85	12073.4
		8	28814.3	29767	66574.1	30795.9	64066.5	851055	328436	659280	619876	623037
		12	9463.41	18169.8	3010.89	12161.9	9458.25	104097	73246	233711	111250	110824
		16	2442.11	2055.9	2467.04	2299.61	2240.27	38108.5	28196.7	32740.2	20698.4	30302.3
	Figure 4 h	T1	0.043	0.032	0.028	0.025	0.027
		T9	0.12	0.15	0.13	0.13	0.14

## Sheet: Figure 5
	Figure 5b
		Blood		Th1					Th9
			0	47					2.26
			8	5.56	18.3	23.1	13.7	17.7	15.5	13.7	15.3	15.8	16.2
			12	2.17	2.83	1.17	2.7	2.6	11.6	11.4	10.76	15.4	12.3
				Tc1					Tc9
			0	53.2					2.61
			8	16.7	28.57	44.8	41.1	30.7	35.66	38.51	27.6	36.4	32.2
			12	33.3	25.8	8	18.5	28.12	36.5	40.4	38.5	40.3	27.5
		Spleen		Th1					Th9
			0	47					2.26
			8	24.2	30.1	29.4	24.4	24.1	23.43	20.6	28.43	26.41	26.46
			12	12.4	9.83	8.91	10.8	10.9	12.01	16.13	21.6	18.6	17.4
				47					2.26
			0	53.2					2.61
			8	39.7	53.3	57.4	47.4	47.89	51.79	53.557	50.47	51.4	53.35
			12	32.8	35.3	22.7	30.5	27.4	48.94	57	63.9	51.49	57
	Figure 5d
		Blood		Th1					Th9
			0	50.3					16.1
			8	17	29.7	35.5	26.8	28.7	47.6	36.8	47.6	42.9	46.4
			12	16.7	5.29	2.26	6.53	4.55	14.5	25.2	17.7	14.5	1.54
				Tc1					Tc9
			0	89.4					54.3
			8	47.4	89.5	81.2	66.7	80.8	89	78.9	86.6	81.8	84.8
			12	100	71.9	55.2	76.9	73.9	55.7	65.4	64.8	54.2	61.8
		Spleen		Th1					Th9
			0	50.3					16.1
			8	36.4	41.4	39.6	34.5	37.4	56.6	53.2	56.1	55.1	54.6
			12	18.5	20.3	22.5	21.3	19.6	32.2	32.6	33.5	30.5	30
				47					2.26
			0	89.4					54.3
			8	93.2	92.5	95.9	93.7	89.9	93.5	90.8	89.4	93	90.9
			12	79.3	82.5	78.6	70	79.4	81.7	79.2	75.8	83.6	77.6
	Figure 5f
		Blood		Th1					Th9
			0	49.8					8.76
			8	22.2	6.67	20.6	17.3	18.5	3.8	3.63	3.63	3.25	3.93
			12	30.4	17.2	7.26	21.2	18.1	25.2	29.8	20	30	24.8
		Spleen		Th1					Th9
			0	49.8					8.76
			8	31.9	43	40.8	32	35.2	18.9	31.9	25.6	23.1	25.4
			12	59.3	64.1	71.3	63	63.9	68.9	70.3	64.6	67.7	70.1

## Sheet: Figure 6
	Figure 6 b	CM	Th1					Th9
		0	8.91	15	23.1			90.4	86.9	94.5
		4	0.35	0	0	0		4.6	1.1	3.45	3.09	3.61
		8	0.3	0	0	0	0	0.26	0.27	0.21	0.41	0.2
		12	0	0.32	0	0.91	0.31	0.15	0.35	0.16	0.47	0.11
		16	0	0	0	0	0	0.48	0.24	0	0	0.42
		EM	Th1					Th9
		0	90.9	84.9	76.4			9.59	13	5.45
		4	45.3	35.2	54.1	33.3		32	40.1	34.9	36	35.8
		8	13.9	19.1	25	16.8	21.4	62.4	56.2	67.3	62	67
		12	10.8	5.43	6.62	7.91	8.35	38.2	36.2	39.6	37.4	36
		16	20.4	26.7	23.1	31.2	27.1	35.3	37.1	37.2	36.1	34.1
		EMRA	Th1					Th9
		0	0	0	0.53			0	0.037	0
		4	53.6	64.3	45.1	66.7		56.1	56.6	56	53.9	54.3
		8	85.3	80.3	74.6	83	78.2	36.9	42.1	32.2	36.7	32.7
		12	88.9	93.3	93.4	90.9	89.5	60.3	61.9	59.1	60.6	62
		16	79.6	73.3	76.9	68.8	72.9	62.1	60.5	61.1	62.2	64.2
		CM	Tc1					Tc9
		0	13.2	23.5	6.23			78.5	73.3	92.4
		4	0	0	0.62	0		3.74	0.88	4.06	1.85	2.65
		8	0.53	0.54	0.24	0.32	0	0.2	0	0	0	0
		12	0	2.65	0	0.44	0.89	0	0	0	0	0
		16	0	0	0	3.23	0	1.85	0	0	0	0
		EM	Tc1					Tc9
		0	82.4	74.5	91.4			21.3	26.3	6.72
		4	31.7	21.7	24.7	27.7		13.1	5.31	13.7	15.1	13.2
		8	6.1	6.43	6.59	5.48	5.15	44.4	38.5	50.1	46.1	47.4
		12	0.98	0	4.26	2.62	3.12	18.6	13.8	20.1	19	17.2
		16	10	6.67	8	9.68	14	16.7	3.92	11.6	11.1	15.5
		EMRA	Tc1					Tc9
		0	4.14	1.8	2.35			0.17	0.24	0.34
		4	68.1	77.9	72.8	72.3		64.5	82.3	56.5	70.5	67.9
		8	90.7	89	90.5	91	91.8	53.8	59.7	48.8	51.6	51.3
		12	97.1	94.7	91.5	93.4	92.4	78.8	83.6	78.1	78.8	79.9
		16	80	86.7	84	74.2	83.7	77.8	92.2	87	86.1	79.3
	Figure 6 c	CM	Th1					Th9
		4	44.7436	0	0	0		2172.08	59.5161	1783.23	480.506	961.82
		8	151.518	0	0	0	0	5155.46	1962.54	2877.82	5316.22	2697.15
		12	0	161.185	0	317.738	84.7824	877.392	1851.01	1411.02	3118.59	655.745
		16	0	0	0	0	0	1400.75	542.004	0	0	1058.09
		EM	Th1					Th9
		4	5791.1	3321.7	4886.13	2384.23		15110.1	2169.63	18039	5598.13	9538.27
		8	7020.33	12657.2	32087.5	10905.8	25691.6	1237311	408499	922273	803916	903545
		12	2963.94	2735.1	641.483	2761.88	2283.66	223442	191448	349227	248160	214607
		16	2318.96	2744.63	1479.9	2897.51	2394.91	103013	83784.8	87200.1	89040.4	85906.6
		EMRA	Th1					Th9
		4	6852.16	6067.77	4073.28	4775.62		26490	3062.37	28945.1	8381.64	14467.3
		8	43081.6	53213.3	95749.1	53880	93882.4	731679	306011	441266	475866	440984
		12	24397.6	46995.4	9050.53	31738.9	24477.5	352712	327365	521195	402098	369602
		16	9048.48	7534.87	4926.6	6389.38	6442.41	181222	136630	143224	153416	161736
		CM	Tc1					Tc9
		4	0	0	74.3852	0		669.775	29.532	1032.81	109.573	319.944
		8	152.716	160.742	159.778	98.5467	0	1702.11	0	0	0	0
		12	0	481.498	0	53.5122	84.1785	0	0	0	0	0
		16	0	0	0	74.2774	0	705.008	0	0	0	0
		EM	Tc1					Tc9
		4	6708.75	2394.44	2963.41	2215.83		2346	178.199	3485.11	894.351	1593.68
		8	1757.67	1914.02	4387.23	1687.61	3299.42	377868	126448	330299	285763	295320
		12	92.7414	0	128.264	318.641	295.098	19362.1	10108	46976	21137.6	19061.7
		16	244.211	137.129	197.363	222.602	313.638	6364.13	1105.31	3797.86	2297.53	4696.86
		EMRA	Tc1					Tc9
		4	14412.2	8595.71	8734.26	5783.56		11550.9	2761.92	14372.9	4175.61	8197.8
		8	26134.6	26492.6	60249.5	28024.2	58813	457868	196076	321729	319856	319618
		12	9188.97	17206.8	2754.97	11359.2	8739.43	82028.7	61233.7	182528	87665.3	88548.4
		16	1953.69	1782.46	2072.31	1706.31	1875.11	29648.5	25997.4	28484	17821.3	24029.8
	Figure 6 e	CD4	Th1					Th9
		LAG3+	10.6	3.93	8.29	7.22	6.02	5.48	9.14	5.25	7.57	7.95
		PD1+	52.86	29.82	37.87	41.2	31.31	20.34	17.16	19.36	25.08	20.76
		TIM3+	26.76	3.93	24.37	91.2	15.61	14.14	14.26	7.15	30.78	22.76
		CD8	Tc1					Tc9
		LAG3+	45	26.4	35.7	28.4	16.8	9.28	12.7	6.3	12.4	8.64
		PD1+	17.22	5.18	13.62	16.65	7.37	2.54	0	1.77	4.38	1.66
		TIM3+	39.55	2.59	29.41	79.1	5.26	9.71	14.1	5.55	26.29	16.33
	Figure 6 f	Bone marrow					Spleen
		Th1	40.6	45.7	39		Th1	33.2	36.7	33.9
		Th9	24.3	28.9	29.6		Th9	17.4	21.8	18.7
		Tc1	39.4	36.3	37.1		Tc1	32	32.1	33.9
		Tc9	25.5	27.9	32.6		Tc9	18.2	20.5	19.7

## Sheet: Figure7
		Figure 7 b		T1					T9
			0	103.394	103.869	96.6445	77.9044	78.3744	88.9667	91.1427	93.5469	76.6479	120.734
			7	538.432	555.206	504.035	417.268	431.114	159.198	181.886	147.907	168.246	150.877
			14	1873.41	1251.09	910.862	631.818	496.773	348.37	439.296	229.517	34.7017	92.5609
			21	2831.02	2544.51	1395.29	1131.81	775.163	954.583	528.985	500.647	41.3915	67.8523
			28			2703.01	1434.87	1519.04	1547.03	828.623	837.451	44.8659	51.024
			35					2294.23	2670.93	1730.93	1754.4	223.53	126.576
			42								2436.37	536.721	192.583
			56									726.989	364.422
			63										866.54
		Figure 7 c	Days	T1	T9
			21	1
			21	1
			28	1
			32	1
			36	1
			36		1
			40		1
			43		1
			60		1
			65		0
		Figure 7 e		T1					T9
			Day8	2.88077	4.60976	2.06439	1.64051	15.2744	18.9087	30.9577	17.3371	26.6264	23.9211
			Day12	0.870968	0.724346	1.88078	1.00432	2.74791	8.79573	17.833	11.4639	11.8992	13.5953
		Figure 7 g
			T1	0.83	1.24	1.06	1.23	1.23
			T9	3.28	4.86	3.18	5.27	4.42
		Figure 7 j		PBS					T1					T9
			14	104.5	68.7	82.4	109.2	75.4	93.4	66.6	93.1	102.9	77.6	67.1	79.4	101.8	68	83.9
			17	272.2	156.9	109.2	160.8	242	114.9	68.7	109.3	116.2	48.4	52.7	102	112.9	174.2	87.1
			20	524.3	350.8	229.5	289.7	429.7	109.2	86.3	100.3	130.8	49.3	75	96.8	120.7	197.9	90.2
			23	793.1	502.6	390.9	455	722.2	161.4	158.6	171.8	223.5	93.4	77.2	114.4	110.9	211.6	98.6
			26	775.5	702.4	638.3	727.5	1013.9	202.6	246.9	248.2	237.1	157	96.1	136.8	105.4	227.9	109.2
			29	1300.1	995.8	749.5	838	1211.7	280.9	281.7	346.8	269.9	155.8	116.2	150.4	118.7	250.2	118.4
			32	1316.8	1251.1	1012.3	910.9	1392.5	328.1	451.6	447.6	370.5	290.7	121.5	171.5	124.7	280.9	122.5
			35	1499.7	1541.1	1295.5	1425.7	1614.5	560.5	598.1	615.3	617.4	412	132.8	205.8	136.8	270.6	143.7
			38	2044.9	2019.1	1634.5	1765.8	2112.3	737	908.4	816.7	1067.1	531.8	171.8	241.4	209.2	332.3	186.9
		Figure 7 l		T1				T9
			Day8	16.6491	25.5564	8.18014	15.085	143.374	65.8108	84.9658	305.331
			Day12	11.501	11.8296	7.1269	9.46613	61.4939	35.3305	28.4211	27.7842
		Figure 7 n	T1	0.037	0.012	0.035	0.026	0.03
			T9	0.35	0.091	0.21	0.14	0.087

## Sheet: Supplementary Figures
	Figure S1
		a	T1	66.4	69	64.3	67	65	67.6
			T9	80.8	82.3	69.1	81.6	72.6	78.3
		b	Th1	70.7	73.4	68.9	70.8	69	71.4
			Th9	86.6	86.6	72.3	86.9	76.3	82.8
		c	Tc1	65	67.8	63.3	66.1	64.4	66.6
			Tc9	85.8	84.7	70.3	86	75.5	82.8
	Figure S3a		Th1				Th9				Tc1				Tc9
		Day0	7.81	8.01	8.64	7.85	7.81	8.01	8.64	7.85	7.56	7.84	7.83	7.33	7.56	7.84	7.83	7.33
		Day4	15.25	13.24	14.78	14.79	15.28	13.83	15.45	14.82	14.08	14.34	16.01	13.66	14.71	14.36	16.04	14.27
		Day7	12.96	13.24	13.67	12.57	14.84	13.93	14.44	14.39	13.02	13.18	13.61	12.63	13.75	13.95	15.58	13.34
		Day10	12.51	11.87	13.26	12.13	14.47	13.08	14.61	14.04	12.63	11.76	13.14	12.25	13.91	13.6	15.19	13.49
		Day12	11.95	11.79	13.17	11.59	14.78	12.54	14.01	14.34	12.54	11.23	12.55	12.16	13.34	13.89	15.52	12.94
		Day14	10.53	10.22	12.41	10.21	12.71	13.93	13.32	13.33	10.87	10.3	11.06	10.54	11.89	12.95	13.35	12.31
		Day16	10.41	10.13	11.21	9.41	12.6	13.62	12.93	12.76	10.59	10.23	10.87	9.83	11.67	12.36	13.32	11.69
		Day18	9.89	9.51	10.83	9.21	11.36	11.81	11.52	11.21	9.41	9.86	10.03	9.42	10.83	11.92	12.42	10.74
	Figure S4b
		Th1	48.9	51.5	61.9	78.4
		Th9	20.6	18	15.3	15.4
		Tc1	92.5	94.1	98.2	99.6
		Tc9	49.6	37.7	49.1	51.8
	Figure S5 b		c-jun				p-c-jun				beta actin
	Figure S5c		c-jun										p-c-jun									beta actin
	Figure S5 d
		IL2	6.34	4.61	2.61
		TGFb+IL2	50.8	53.7	48.9
		IL2+IL4	7.09	4.24	2.34
		IL2+TGFb+IL4	47.8	58.8	47.6
	Figure S5e		IL2				TGFb+IL2				IL2+IL4				IL2+TGFb+IL4
		0	1	1	1	1	1	1	1	1	1	1	1	1	1	1	1	1
		3	1.41	1.12	1.92	1.54	1.51	1.37	1.41	1.25	2.13	1.93	1.62	1.57	1.93	2.1	1.75	2.43
		6	5.24	5.73	6.21	6.39	7.65	4.85	3.55	2.05	9.4	8.1	12.3	11.7	9.5	11.7	12.8	12.5
		9	15.7	16.2	17.8	16.1	7.2	9.9	8.4	9.1	21.75	19.6	23.4	25.8	22.3	21.7	30.5	24.9
		12	25.1	28.7	32.9	26.5	13.3	16.2	15.3	13.8	50.2	43.7	50.4	35.1	50.2	50.2	63.7	35.8
		14	30.7	35.3	39.4	33.7	14.4	20.4	16.3	15.7	56.7	50.5	65.9	41.2	53.9	62.5	66.1	42.1
	Figure S5f	IL2	5.57	4.25	4.63
		TGFb+IL2	8.53	5.36	5.54
		IL2+IL4	0.88	0.7	1.39
		IL2+TGFb+IL4	1.98	1.19	1.54
	Figure S5g	IL2	0.29	0.32	0.51
		TGFb+IL2	0.79	0.67	0.47
		IL2+IL4	0.11	0.12	0.11
		IL2+TGFb+IL4	23	21.8	21.7
	Figure S6b	Th1	211.9	283.71	290.12
		Th9	627.73	596.76	491.83
	Figure S6c	Th1	586.4	685.04	783.5
		Th9	1390.51	1047.73	1271.18
	Figure S7c		PBS			Th1					Th9					Tc1					Tc9
		0	809000	810000	731000	783000	740000	759000	724000	689000	767000	825000	871000	763000	775000	547000	637000	530000	566000	560000	713000	841000	811000	726000	838000
		7	3350000	3760000	4440000	1440000	1880000	1390000	1970000	1440000	908000	876100	825900	880300	916100	741000	747000	747000	794000	1190000	671000	644000	686000	693000	703000
		14	16400000	31800000	30000000	3510000	5680000	2370000	6430000	4130000	1049000	959600	1950000	1147000	1066000	641000	723000	757000	729000	611000	642000	664000	701000	593000	624000
		21				43200000	81600000	30900000	45300000		1910000	2117000	2263000	2473000	3102000	1280000	1210000	958000	1370000	3470000	649000	702000	648000	567000	547000
		28						39600000			7190000	8206000	15190000	17980000	16560000	3130000	3570000	3150000	9320000	41900000	1150000	1050000	1010000	875000	1030000
		35										162800000		103700000		72000000	8260000				6430000	7180000	6770000	8310000	4830000
		42																			80700000	77900000	14900000	14800000	62200000
		49																			479000000
	Figure S7d		PBS	Th1	Th9	Tc1	Tc9
		15	1
		17	1
		17	1
		20		1
		22		1
		22		1
		23		1
		29		1
		33			1
		34			1
		34			1
		37			1
		39			1
		34				1
		34				1
		34				1
		36				1
		38				1
		47					1
		48					1
		49					1
		49					1
		53					1
	Figure S7 e		Th1					Th9
		4	66.482	32.103	26.0429	27.4809	27.7669	18.5567	49.7634	25.3772	20.0297	28.0932
		8	30.8878	46.1075	31.5022	72.4175	30.9726	4649.44	1568.44	3300.8	3933	2015.35
		12	14.8	23.9331	32.1755	10.7825	25.2687	1471.76	1611	2220.08	688.041	1383.69
			Tc1					Tc9
		4	173.462	21.4499	50	17.4714	18.8723	16.0079	29.2899	17.3762	52.0128	48.0593
		8	90.5179	97.2	107.159	70.1299	143.696	712.539	2614.08	1760.63	1197.61	815.73
		12	27.9564	24	16.6221	17.7973	85.155	345.844	227.515	84.5128	58.5699	149.374
	Figure S8c		PBS			T9+iso				T9+αIL9				T9+αIFNγ
		0	338000	402000	433000	392000	396000	443000	417000	438000	434000	447000	443000	379000	406000	436000	373000
		7	2360000	1940000	3070000	405000	505000	427000	413000	435000	483000	440000	426000	390000	403000	383000	452000
		14	45000000	18600000	37600000	393000	453000	409000	413000	411000	396000	445000	373000	441000	397000	433000	452000
		21				497000	511000	544000	558000	412000	455000	411000	392000	377000	426000	431000	417000
		28				948000	1130000	1180000	842000	902000	1310000	911000	867000	1870000	1450000	1570000	1590000
		35				527000	571000	614000	472000	857000	1270000	776000	1100000	518000	306000	374000	313000
		42				497000	538000	605000	461000	571000	652000	636000	581000	558000	310000	351000	287000
		49				418000	388000	1080000	365000	365000	441000	393000	392000	1070000	780000	693000	771000
		56				4430000	11800000	15600000	9230000	20700000	8720000	16200000	19900000	14800000	8320000	17300000	21600000
		63				28800000				25700000		62000000		453000000		458000000
	Figure S8d		PBS	T9+iso	T9+aIL9	T9+aIFNg
		15	1
		17	1
		18	1
		57		1
		59		1
		62		1
		66		1
		59			1
		61			1
		65			1
		65			1
		58				1
		62				1
		63				1
		63				1
	Figure S8e		PBS			T9+iso				T9+aIL9				T9+aIFNg
		Day7	179.707	148.947	152.957	167.946	104.385	160.771	162.21	118.092	143.947	110.877	127.689	136.493	163.844	140.478	168.783
		Day12	87.6385	16.7388	62.2266	76.5697	51.9264	29.161	101.25	71.5088	52.3631	69.7558	49.6687	114.776	72.5943	44.4304	48.5472
	Figure S9b	Th1	31375	28380	47125	29364
		Th9	50483	41154	47150	45448	40045
		Tc1	25354	21210	35861	24474
		Tc9	46707	39462	45290	43768	37931
	Figure S10a	T1	71.2	64.2	69.8	66
		T9	77.6	74.8	73.3	76.7
	Figure S10b	Th1	0.61	0.74	0.46	0.51
		Th9	42.3	37.2	44.4	39
		Tc1	0	0.62	0.26	0.37
		Tc9	46.8	40	48.7	43.3
	Figure S10c	Th1	14.9	12	11.6	11.3
		Th9	4.6	5.52	4.43	2.8
		Tc1	43	39.7	36	33
		Tc9	2.01	2.17	2.23	1.6
	Figure S10d	Th1	2.25	3.94	3.25
		Th9	66.4	72.1	66.8
		Tc1	8.48	8.19	8.18
		Tc9	90.2	94.9	88.3
	Figure S10e		CD19CART			T1 GPC3			T9 GPC3
		10:1	13.7572	17.2069	2.25816	89.7533	85.2873	78.5009	87.1964	89.6303	85.9886
		5:1	18.1309	9.29839	-9.13217	68.9396	60.8211	63.8761	67.1253	63.9817	65.2517
		2:1	9.94677	0.143162	-12.9757	55.9727	46.0692	31.6943	50.4744	47.5175	44.6192
		1:1	13.8792	1.4972	-20.9375	47.6923	12.8423	12.5252	34.4335	28.7177	35.4387
